# Supplementary material for: Mutational signatures in tumours induced by high and low energy radiation in Trp53 deficient mice
Source: Nat Commun. 2020 Jan 20;11:394. doi: 10.1038/s41467-019-14261-4 (PMC6971050; doi:10.1038/s41467-019-14261-4)
Supplement: Supplementary file 4 — Supplementary Data 1 [file 41467_2019_14261_MOESM4_ESM.xlsx]

## Sheet: Sup Data File 1 Study animals
Supplementary Data File 1 Study Animals and Experimental Data
Animal ID	Trp53 genotype	Sex	Radiation treatment	Overall survival (days)	Tumor presence
167	delta.p	M	gamma	319	yes
168	delta.p	M	gamma	528	no
169	delta.p	M	gamma	403	yes
170	delta.p	M	gamma	408	yes
171	delta.p	M	gamma	245	no
172	delta.p	M	gamma	296	yes
173	delta.p	M	gamma	386	yes
174	delta.p	M	\	429	yes
183	delta.p	M	gamma	133	no
184	delta.p	M	gamma	462	no
185	delta.p	M	gamma	116	no
186	delta.p	M	gamma	116	no
187	delta.p	F	gamma	78	yes
188	delta.p	F	gamma	361	yes
189	delta.p	F	gamma	399	yes
190	delta.p	F	gamma	334	yes
191	delta.p	F	gamma	187	yes
192	delta.p	M	spontaneous	276	yes
2015	p53.het	M	fe	599	no
1142	delta.p	M	fe	281	yes
1147	delta.p	M	fe	287	yes
2013	p53.het	M	fe	585	no
1129	p53.het	M	fe	484	no
1149	delta.p	M	fe	132	yes
1150	delta.p	M	fe	316	yes
1151	delta.p	M	fe	231	yes
1154	delta.p	M	fe	239	yes
1155	delta.p	M	fe	96	no
1283	p53.het	M	fe	436	no
1159	delta.p	M	fe	85	yes
1124	p53.het	F	fe	406	yes
1161	delta.p	F	fe	441	no
1162	delta.p	F	fe	75	yes
1163	delta.p	F	fe	388	no
1165	delta.p	F	fe	275	yes
1166	delta.p	F	fe	179	no
2011	p53.het	M	fe	368	yes
1168	delta.p	F	fe	280	yes
2032	p53.het	F	fe	365	yes
82561	p53.het	F	fe	356	yes
1126	p53.het	F	fe	353	yes
1169	delta.p	F	fe	251	no
1135	p53.het	F	fe	352	yes
2037	p53.het	M	fe	350	no
1173	delta.p	F	fe	83	yes
82663	p53.het	F	fe	336	yes
1277	p53.het	F	fe	330	yes
2595	p53.het	F	fe	328	yes
82607	p53.het	F	fe	328	no
82608	p53.het	F	fe	328	yes
2050	p53.het	M	fe	327	yes
2012	p53.het	M	fe	325	yes
1133	p53.het	F	fe	323	yes
1174	delta.p	F	fe	296	yes
1178	delta.p	F	fe	371	yes
1131	p53.het	F	fe	316	yes
194	delta.p	M	spontaneous	298	no
196	delta.p	M	spontaneous	290	no
197	delta.p	F	spontaneous	255	yes
198	delta.p	F	spontaneous	395	yes
199	delta.p	F	spontaneous	415	yes
201	delta.p	F	spontaneous	122	yes
202	delta.p	M	gamma	411	yes
203	delta.p	M	gamma	387	yes
204	delta.p	M	gamma	416	yes
205	delta.p	M	gamma	459	no
206	delta.p	F	gamma	431	yes
207	delta.p	F	gamma	436	yes
208	delta.p	F	gamma	249	yes
1368	delta.p	F	gamma	460	NA
1371	delta.p	F	gamma	102	yes
1420	delta.p	M	gamma	297	yes
1440	delta.p	M	gamma	87	yes
1441	delta.p	M	gamma	440	yes
1447	delta.p	M	gamma	227	yes
1453	delta.p	F	gamma	361	yes
1454	delta.p	F	gamma	340	yes
1463	delta.p	F	gamma	298	yes
1644	p53.het	M	gamma	363	yes
1645	p53.het	M	gamma	230	yes
1646	p53.het	M	gamma	440	yes
1896	delta.p	M	fe	75	no
1648	p53.het	F	gamma	333	yes
1650	p53.het	F	gamma	397	yes
1651	p53.het	F	gamma	375	yes
1653	p53.het	M	gamma	400	yes
1914	delta.p	F	fe	598	no
1915	delta.p	F	fe	196	yes
82675	p53.het	F	fe	314	yes
2038	p53.het	M	fe	308	yes
1917	delta.p	F	fe	260	no
1655	p53.het	F	gamma	491	yes
2559	p53.het	F	fe	299	yes
1658	p53.het	F	gamma	491	yes
1895	delta.p	M	gamma	218	yes
1918	delta.p	F	fe	353	no
1127	p53.het	M	fe	287	yes
1130	p53.het	M	fe	287	yes
1919	delta.p	F	fe	377	yes
2029	p53.het	F	fe	286	yes
82609	p53.het	F	fe	284	yes
1923	delta.p	F	fe	315	yes
82654	p53.het	F	fe	283	yes
1931	delta.p	M	fe	377	yes
1932	delta.p	F	fe	212	yes
82593	p53.het	F	fe	282	yes
82594	p53.het	F	fe	282	yes
1933	delta.p	F	fe	197	yes
1934	delta.p	F	fe	592	no
1935	delta.p	F	fe	183	yes
1936	delta.p	F	fe	283	yes
1898	delta.p	M	gamma	295	no
1906	delta.p	M	gamma	463	yes
1943	delta.p	M	fe	198	yes
1946	delta.p	M	fe	277	yes
1298	p53.het	F	fe	271	yes
1300	p53.het	F	fe	271	yes
1287	p53.het	F	fe	268	yes
1908	delta.p	M	gamma	596	no
82653	p53.het	F	fe	266	yes
1293	p53.het	F	fe	264	yes
1951	delta.p	F	fe	322	yes
1952	delta.p	F	fe	400	yes
1909	delta.p	M	gamma	446	yes
1910	delta.p	M	gamma	510	yes
2049	p53.het	M	fe	250	yes
1291	p53.het	M	fe	243	yes
1937	delta.p	M	gamma	458	yes
1941	delta.p	M	gamma	168	yes
2014	p53.het	M	fe	239	no
1950	delta.p	F	gamma	274	yes
1965	delta.p	F	fe	214	no
2476	p53.het		fe	229	yes
1278	p53.het	F	fe	218	no
1956	delta.p	F	gamma	353	yes
1957	delta.p	F	gamma	479	yes
1959	delta.p	F	gamma	386	yes
2021	p53.het	M	gamma	527	yes
1966	delta.p	F	fe	342	no
1969	delta.p	M	fe	447	no
2022	p53.het	M	gamma	538	no
2051	p53.het	M	fe	208	yes
2023	p53.het	M	gamma	322	yes
2024	p53.het	M	gamma	86	no
2035	p53.het	F	gamma	247	yes
1976	delta.p	F	fe	315	yes
1979	delta.p	M	fe	446	no
1980	delta.p	M	fe	266	yes
1296	p53.het	F	fe	192	yes
1981	delta.p	M	fe	321	yes
1273	p53.het	F	fe	184	yes
1983	delta.p	F	fe	252	yes
1984	delta.p	F	fe	455	yes
1998	delta.p	F	fe	367	yes
2059	delta.p	M	fe	425	yes
2060	delta.p	M	fe	306	no
2061	delta.p	M	fe	236	no
2062	delta.p	M	fe	468	yes
2043	p53.het	F	gamma	173	yes
2045	p53.het	F	gamma	355	yes
2046	p53.het	F	gamma	405	yes
2064	delta.p	F	gamma	460	yes
2065	delta.p	F	gamma	431	no
2066	delta.p	F	gamma	447	yes
2067	delta.p	F	gamma	307	yes
2068	delta.p	F	gamma	306	yes
2159	p53.het	M	gamma	562	no
2160	p53.het	M	gamma	562	no
2161	p53.het	M	gamma	562	no
2162	p53.het	M	gamma	476	yes
2163	p53.het	M	gamma	562	no
2164	p53.het	M	gamma	294	yes
2165	p53.het	M	gamma	296	yes
2166	p53.het	M	gamma	206	yes
2063	delta.p	M	fe	90	yes
2167	p53.het	M	gamma	562	no
1289	p53.het	M	fe	179	yes
2168	p53.het	M	gamma	302	yes
2170	p53.het	F	gamma	562	no
2171	p53.het	F	gamma	562	no
2173	p53.het	F	gamma	395	yes
2078	delta.p	F	fe	192	yes
1290	p53.het	M	fe	166	yes
1292	p53.het	M	fe	164	yes
2267	delta.p	M	gamma	512	yes
2268	delta.p	M	gamma	309	no
2512	delta.p	M	spontaneous	484	no
2513	delta.p	M	spontaneous	140	yes
2514	delta.p	M	spontaneous	106	no
2515	delta.p	F	spontaneous	261	yes
2516	delta.p	F	spontaneous	468	yes
3330	p53.het	F	gamma	380	no
3334	p53.het	F	gamma	293	no
3337	p53.het	F	gamma	376	no
3338	p53.het	F	gamma	310	yes
3345	p53.het	F	gamma	365	yes
3409	p53.het	F	gamma	387	no
3410	p53.het	F	gamma	324	no
3412	p53.het	F	gamma	359	yes
3414	p53.het	M	gamma	290	no
3416	p53.het	M	gamma	205	yes
3418	p53.het	M	gamma	282	no
3425	p53.het	M	gamma	287	no
3428	p53.het	M	gamma	218	yes
3431	p53.het	M	gamma	348	no
3435	p53.het	M	gamma	345	yes
3438	p53.het	M	gamma	44	no
3440	p53.het	M	gamma	287	yes
3447	p53.het	M	gamma	287	no
3449	p53.het	F	gamma	131	no
3455	delta.p	M	gamma	358	yes
3456	delta.p	M	gamma	267	yes
3457	delta.p	M	gamma	378	no
3458	delta.p	M	gamma	274	no
3460	delta.p	F	gamma	346	no
3461	delta.p	F	gamma	150	no
3462	delta.p	F	gamma	378	no
3463	delta.p	F	gamma	155	yes
3626	delta.p	NA	spontaneous	172	no
3852	p53.het	F	spontaneous	294	yes
3854	p53.het/ko?	F	spontaneous	206	yes
3856	p53.het	F	spontaneous	192	no
3857	p53.het	F	spontaneous	441	yes
3858	p53.het	NA	spontaneous	67	no
3923	p53.het	F	spontaneous	409	no
3924	p53.het	F	spontaneous	437	no
3925	p53.het	F	spontaneous	264	no
3927	p53.het	F	spontaneous	469	yes
3931	p53.het	F	spontaneous	263	no
3997	p53.het	M	spontaneous	471	yes
3998	p53.het	M	spontaneous	251	yes
1282	p53.het	M	fe	140	yes
4019	p53.het	M	spontaneous	479	no
4021	p53.het	M	spontaneous	176	yes
4022	p53.het	M	spontaneous	500	no
4114	p53.het	M	spontaneous	500	no
4115	p53.het	M	spontaneous	239	yes
4116	p53.het	M	spontaneous	428	no
4117	p53.het	M	spontaneous	288	yes
