# Supplementary material for: Mutational signatures in tumours induced by high and low energy radiation in Trp53 deficient mice
Source: Nat Commun. 2020 Jan 20;11:394. doi: 10.1038/s41467-019-14261-4 (PMC6971050; doi:10.1038/s41467-019-14261-4)
Supplement: Supplementary file 5 — Supplementary Data 2 [file 41467_2019_14261_MOESM5_ESM.xlsx]

## Sheet: Sup Data File 2 WES samp info
Supplementary Date File 2 Whole exome sequenced tumor samples
Exome ID	Mouse number	Sex	Strain	Genotype	Radiation type	Radiation dose	Sample type	Tissue
31186	FVB1273	F	FVB	p53het	Fe-ion	0.5 Gy	Tumor	Mammary
31187	FVB1168	F	FVB	DeltaP	Fe-ion	0.5 Gy	Tumor	Mammary
31188	FVB2043	F	FVB	p53het	Gamma	0.5 Gy	Tumor	Lymphoma
31190	FVB1447	M	FVB	DeltaP	Gamma	0.5 Gy	Tumor	Skin
31192	FVB2051	M	FVB	p53het	Fe-ion	0.5 Gy	Tumor	Mammary
31194	FVB188	F	FVB	DeltaP	Gamma	0.5 Gy	Tumor	Lymphoma
31195	FVB1463	F	FVB	DeltaP	Gamma	0.5 Gy	Tumor	Mammary
31196	FVB1936	F	FVB	DeltaP	Fe-ion	0.5 Gy	Tumor	Skin
31197	FVB1287	F	FVB	p53het	Fe-ion	0.5 Gy	Tumor	Mammary
31198	FVB1287	F	FVB	p53het	Fe-ion	0.5 Gy	Tumor	Mammary
31199	FVB2078	F	FVB	DeltaP	Fe-ion	0.5 Gy	Tumor	Mammary
31201	FVB1293	F	FVB	p53het	Fe-ion	0.5 Gy	Tumor	Mammary
31204	FVB1174	F	FVB	DeltaP	Fe-ion	0.5 Gy	Tumor	Mammary
31205	FVB1919	F	FVB	DeltaP	Fe-ion	0.5 Gy	Tumor	Mammary
31206	FVB1135	F	FVB	p53het	Fe-ion	0.5 Gy	Tumor	Mammary
31207	FVB1174	F	FVB	DeltaP	Fe-ion	0.5 Gy	Tumor	Lymphoma
31208	FVB1154	M	FVB	DeltaP	Fe-ion	0.5 Gy	Tumor	Mammary
31209	FVB1298	F	FVB	p53het	Fe-ion	0.5 Gy	Tumor	Mammary
31211	BH1116	F	B6/129	DeltaP	Gamma	1 Gy	Tumor	Lymphoma
31212	BH1057	M	B6/129	DeltaP	Gamma	1 Gy	Tumor	Skin
31213	BH1058	M	B6/129	DeltaP	Fe-ion	29 cGy	Tumor	Lymphoma
31214	BH1058	M	B6/129	DeltaP	Fe-ion	29 cGy	Tumor	Lymphoma
31215	FVB1454	F	FVB	DeltaP	Gamma	0.5 Gy	Tumor	Mammary
31216	FVB1277	F	FVB	p53het	Fe-ion	0.5 Gy	Tumor	Mammary
31217	4Gy124	M	B6/129	DeltaP	Gamma	4 Gy	Tumor	Mammary
31218	FVB1174	F	FVB	DeltaP	Fe-ion	0.5 Gy	Tumor	Mammary
31219	FVB1168	F	FVB	DeltaP	Fe-ion	0.5 Gy	Tumor	Skin
31220	4Gy133	F	B6/129	DeltaP	Gamma	4 Gy	Tumor	Mammary
31221	FVB1174	F	FVB	DeltaP	Fe-ion	0.5 Gy	Tumor	Mammary
31222	FVB1174	F	FVB	DeltaP	Fe-ion	0.5 Gy	Tumor	Mammary
31223	FVB1300	F	FVB	p53het	Fe-ion	0.5 Gy	Tumor	Mammary
31224	FVB1124	F	FVB	p53het	Fe-ion	0.5 Gy	Tumor	Mammary
31225	FVB1173	F	FVB	DeltaP	Fe-ion	0.5 Gy	Tumor	Lymphoma
31226	FVB1946	M	FVB	DeltaP	Fe-ion	0.5 Gy	Tumor	Skin
31227	FVB1932	F	FVB	DeltaP	Fe-ion	0.5 Gy	Tumor	Mammary
31228	FVB1127	M	FVB	p53het	Fe-ion	0.5 Gy	Tumor	Skin
31229	FVB1290	M	FVB	p53het	Fe-ion	0.5 Gy	Tumor	Skin
31230	FVB1159	M	FVB	DeltaP	Fe-ion	0.5 Gy	Tumor	Lymphoma
31231	FVB1292	M	FVB	p53het	Fe-ion	0.5 Gy	Tumor	Skin
31232	FVB1915	F	FVB	DeltaP	Fe-ion	0.5 Gy	Tumor	Lymphoma
31234	4Gy135	F	B6/129	DeltaP	Gamma	4 Gy	Tumor	Lymphoma
31235	4Gy134	F	B6/129	DeltaP	Gamma	4 Gy	Tumor	Skin
31236	BH1100	M	B6/129	DeltaP	Fe-ion	81 cGy	Tumor	Skin
31237	4Gy144	M	B6/129	DeltaP	Gamma	4 Gy	Tumor	Skin
31238	4Gy155	F	B6/129	DeltaP	Gamma	4 Gy	Tumor	Mammary
31239	BH1059	M	B6/129	DeltaP	Fe-ion	29 cGy	Tumor	Skin
31240	BH1114	F	B6/129	DeltaP	Fe-ion	1 Gy	Tumor	Skin
31241	BH1056	M	B6/129	DeltaP	Fe-ion	1 Gy	Tumor	Skin
31242	BH1131	F	B6/129	DeltaP	Fe-ion	1 Gy	Tumor	Mammary
31244	BH1127	M	B6/129	DeltaP	Fe-ion	81 cGy	Tumor	Skin
31246	BH1074	M	B6/129	DeltaP	Fe-ion	81 cGy	Tumor	Skin
56146	FVB1943	M	FVB	DeltaP	Fe-ion	0.5 Gy	Tumor	Lymphoma
56147	4Gy145	F	B6/129	DeltaP	Gamma	4 Gy	Tumor	Mammary
56148	FVB1142	M	FVB	DeltaP	Fe-ion	0.5 Gy	Tumor	Mammary
56149	FVB1983	F	FVB	DeltaP	Fe-ion	0.5 Gy	Tumor	Lymphoma
56150	4Gy127	F	B6/129	DeltaP	Gamma	4 Gy	Tumor	Mammary
56151	FVB1151	M	FVB	DeltaP	Fe-ion	0.5 Gy	Tumor	Lymphoma
56152	4Gy137	M	B6/129	DeltaP	Gamma	4 Gy	Tumor	Lymphoma
56153	FVB2068	F	FVB	DeltaP	Gamma	0.5 Gy	Tumor	Lymphoma
