# Supplementary material for: Mutational signatures in tumours induced by high and low energy radiation in Trp53 deficient mice
Source: Nat Commun. 2020 Jan 20;11:394. doi: 10.1038/s41467-019-14261-4 (PMC6971050; doi:10.1038/s41467-019-14261-4)
Supplement: Supplementary file 6 — Supplementary Data 3 [file 41467_2019_14261_MOESM6_ESM.xlsx]

## Sheet: Sup Data File 3 SNV Oncogenes
Supplementary Data File 3 SNVs identified in key oncogenes
Sample ID	Chr	Position	REF	Alt	Genomic location	Gene symbol	Gene ID	Transcript ID	Gene position start	Gene position end	Coding consequence	Coding sequence location	Amino acid location	Reference codon	Alt codon	Reference Amino acid	Alt amino acid
56151	11	69589202	G	C	coding	Trp53	22059	37397	716	716	nonsynonymous	725	242	GGC	GCC	G	A
31227	11	69589214	G	T	coding	Trp53	22059	37397	728	728	nonsynonymous	737	246	CGA	CTA	R	L
31227	11	69591088	G	T	intron	Trp53	22059	37399	9482	9482	NA	NA	NA	NA	NA	NA	NA
31225	2	26466601	A	G	coding	Notch1	18128	6425	5003	5003	nonsynonymous	29	10	CTG	CCG	L	P
31188	2	26481162	T	C	coding	Notch1	18128	6425	911	911	nonsynonymous	911	304	AAT	AGT	N	S
31188	2	26481183	T	C	coding	Notch1	18128	6425	890	890	nonsynonymous	890	297	GAC	GGC	D	G
31232	17	6739519	A	T	intron	Ezr	22350	53587	41529	41529	NA	NA	NA	NA	NA	NA	NA
31203	17	6742766	T	C	coding	Ezr	22350	53587	883	883	nonsynonymous	883	295	AGG	GGG	R	G
31230	12	110693117	C	A	coding	Hsp90aa1	15519	42855	1392	1392	nonsynonymous	1392	464	TTG	TTT	L	F
31232	12	110693117	C	A	coding	Hsp90aa1	15519	42855	1392	1392	nonsynonymous	1392	464	TTG	TTT	L	F
31228	18	34314498	A	G	coding	Apc	11789	55311	4446	4446	synonymous	4446	1482	CCA	CCG	P	P
31228	18	34314500	A	G	coding	Apc	11789	55311	4448	4448	nonsynonymous	4448	1483	GAC	GGC	D	G
31188	2	32033668	C	A	coding	Nup214	227720	3841	4208	4208	nonsynonymous	4208	1403	GCC	GAC	A	D
56153	X	74271889	G	A	coding	Rpl10	110954	59021	172	172	nonsynonymous	172	58	GAG	AAG	E	K
31228	5	33885608	A	G	coding	Whsc1	107823	15401	3212	3212	nonsynonymous	3215	1072	GAT	GGT	D	G
31188	9	108815199	A	C	coding	Nckipsd	80987	31306	1715	1715	nonsynonymous	1715	572	CAC	CCC	H	P
31228	4	116816658	T	C	coding	Mutyh	70603	12392	565	565	nonsynonymous	382	128	TAC	CAC	Y	H
56149	17	32202314	C	G	coding	Brd4	57261	54223	2447	2447	nonsynonymous	2450	817	GGC	GCC	G	A
31228	17	47791593	G	T	coding	Tfeb	21425	53156	1207	1207	nonsynonymous	1384	462	GGT	TGT	G	C
56152	1	138088715	G	A	coding	Ptprc	19264	2761	1369	1369	nonsense	1495	499	CGA	TGA	R	*
56146	19	32758484	A	G	coding	Pten	19211	57255	40	40	nonsynonymous	40	14	AGG	GGG	R	G
31224	13	55260365	G	A	coding	Nsd1	18193	43520	3821	3821	nonsynonymous	3512	1171	CGC	CAC	R	H
31213	2	103976168	A	G	coding	Lmo2	16909	4795	205	205	nonsynonymous	415	139	AGG	GGG	R	G
56149	6	145234356	T	C	coding	Kras	16653	22107	182	182	nonsynonymous	182	61	CAA	CGA	Q	R
56153	4	101156405	C	A	coding	Jak1	16451	14087	3125	3125	nonsynonymous	3125	1042	AGC	ATC	S	I
31228	8	25570149	A	G	coding	Fgfr1	14182	27408	1561	1561	nonsynonymous	253	85	ACG	GCG	T	A
56146	9	120951590	C	T	coding	Ctnnb1	12387	31506	739	739	nonsynonymous	739	247	CCA	TCA	P	S
56153	9	7860792	G	A	coding	Birc3	11796	31620	524	524	nonsynonymous	524	175	ACC	ATC	T	I
31211	12	112662270	G	C	coding	Akt1	11651	42894	85	85	nonsynonymous	85	29	CTC	GTC	L	V
