# Supplementary material for: Mutational signatures in tumours induced by high and low energy radiation in Trp53 deficient mice
Source: Nat Commun. 2020 Jan 20;11:394. doi: 10.1038/s41467-019-14261-4 (PMC6971050; doi:10.1038/s41467-019-14261-4)
Supplement: Supplementary file 7 — Supplementary Data 4 [file 41467_2019_14261_MOESM7_ESM.xlsx]

## Sheet: Sup Data File 4 INDEL Oncogenes
Supplementary Data File 4 INDELs identified in key oncogenes
Sample ID	Chr	Start	End	Reference	Alt	Sequence variant type	In recurrently altered region	Genomic location	Gene symbol	Gene ID	Transcript ID	Coding consequence	Coding sequence location	Protein location	Reference codon	Variant codon	Reference amino acid	Variant amino acid
31237	1	65159407	65159412	ATACGT	AATGA	RPL	TRUE	threeUTR	Idh1	15926	2144	NA	NA	NA	NA	NA	NA	NA
31225	1	65175154	65175155	AC	A	DEL	TRUE	intron	Idh1	15926	2144	NA	NA	NA	NA	NA	NA	NA
31216	1	68309428	68309454	TTAATTACAACTTCATAGTTTGTTTTT	TAATTACAACTTCATAG	RPL	TRUE	intron	Erbb4	13869	2160	NA	NA	NA	NA	NA	NA	NA
31227	10	28075199	28075199	G	GGTCTGT	INS	FALSE	intron	Ptprk	19272	33663	NA	NA	NA	NA	NA	NA	NA
31240	11	49645824	49645827	GAGA	GGG	RPL	TRUE	intron	Flt4	14257	36972	NA	NA	NA	NA	NA	NA	NA
56150	11	54345782	54345782	A	ACT	INS	TRUE	intron	Acsl6	216739	37081	NA	NA	NA	NA	NA	NA	NA
31198	11	88686937	88686938	CA	C	DEL	TRUE	intron	Msi2	76626	39911	NA	NA	NA	NA	NA	NA	NA
31236	12	78255901	78255901	T	TTCTTTATC	INS	TRUE	intron	Gphn	268566	41301	NA	NA	NA	NA	NA	NA	NA
31221	13	74338975	74338975	T	TTA	INS	TRUE	intron	Sdha	66945	44849	NA	NA	NA	NA	NA	NA	NA
31188	15	77788866	77788870	CACAG	C	DEL	TRUE	intron	Myh9	17886	49487	NA	NA	NA	NA	NA	NA	NA
31195	16	17520216	17520217	TA	T	DEL	TRUE	intron	Lztr1	66863	50328	NA	NA	NA	NA	NA	NA	NA
31221	16	32625145	32625145	T	TTTAAAAGATTATCCTTATTATAAGACAAGTCAGCTTAA	INS	TRUE	intron	Tfrc	22042	50569	NA	NA	NA	NA	NA	NA	NA
31228	17	6759803	6759804	CA	C	DEL	TRUE	intron	Ezr	22350	53587	NA	NA	NA	NA	NA	NA	NA
31192	17	24516446	24516447	TC	TGGACCACAGGGTAGGG	RPL	TRUE	intron	Traf7	224619	53809	NA	NA	NA	NA	NA	NA	NA
31201	17	28320657	28320666	AGATGGTGAT	AAGGGGGAA	RPL	TRUE	intron	Fance	72775	52645	NA	NA	NA	NA	NA	NA	NA
31207	17	78663029	78663029	A	ACAAAGCAAAG	INS	TRUE	intron	Strn	268980	54973	NA	NA	NA	NA	NA	NA	NA
31195	17	78677271	78677271	T	TCGTGCTCCCTTACCCCAGTCCGTGCTCCCTTACCCCAGTC	INS	FALSE	intron	Strn	268980	54973	NA	NA	NA	NA	NA	NA	NA
31216	17	78677271	78677271	T	TCGTGCTCCCTTACCCCAGTC	INS	FALSE	intron	Strn	268980	54973	NA	NA	NA	NA	NA	NA	NA
31219	17	78677274	78677274	T	TCGTGCTCCCTTACCCCAGTCCGTGCTCCCTTACCCCAGTC	INS	FALSE	intron	Strn	268980	54973	NA	NA	NA	NA	NA	NA	NA
56151	17	78677276	78677276	C	CCGTGCTCCCTTACCCCAGTCCGTGCTCCCTTACCCCAGTC	INS	FALSE	intron	Strn	268980	54973	NA	NA	NA	NA	NA	NA	NA
31187	18	39097621	39097636	TCTTATTAGATTTGTC	TTTTTTTTAGATTTTTT	RPL	TRUE	spliceSite	Arhgap26	71302	55476	NA	NA	NA	NA	NA	NA	NA
31214	19	16278969	16278971	GCA	G	DEL	FALSE	intron	Gnaq	14682	57105	NA	NA	NA	NA	NA	NA	NA
56152	19	32819851	32819856	ATACTT	A	DEL	TRUE	coding	Pten	19211	57256	frameshift	1035	345:347	CTATACTTT	CTAT
56153	2	26459932	26459932	C	CCCCCT	INS	TRUE	coding	Notch1	18128	6425	frameshift	7195	2399	GCA	AGGGGGCA
56151	2	26459969	26459977	CAGGTTCTG	C	DEL	TRUE	coding	Notch1	18128	6425	frameshift	7150	2384:2386	CAGAACCTG	G
31222	3	98071242	98071257	TCACAGCAGCTCAGAG	T	DEL	TRUE	intron	Notch2	18129	9514	NA	NA	NA	NA	NA	NA	NA
31235	4	3943553	3943554	TG	T	DEL	TRUE	intron	Chchd7	66433	11427	NA	NA	NA	NA	NA	NA	NA
31246	4	83485585	83485585	A	AAG	INS	TRUE	intron	Psip1	101739	13879	NA	NA	NA	NA	NA	NA	NA
31204	4	140971332	140971332	T	TGC	INS	TRUE	intron	Sdhb	67680	12868	NA	NA	NA	NA	NA	NA	NA
31197	4	151073774	151073776	GGT	G	DEL	TRUE	intron	Camta1	100072	14932	NA	NA	NA	NA	NA	NA	NA
31207	5	3968872	3968882	TAGTTCTGGCA	TCTTAGGCTCTG	RPL	TRUE	intron	Akap9	100986	15082	NA	NA	NA	NA	NA	NA	NA
31207	5	4051416	4051417	GT	G	DEL	TRUE	intron	Akap9	100986	15082	NA	NA	NA	NA	NA	NA	NA
31207	5	4061768	4061772	TCCAC	T	DEL	TRUE	intron	Akap9	100986	15082	NA	NA	NA	NA	NA	NA	NA
31207	5	4067127	4067129	TGA	TC	RPL	TRUE	intron	Akap9	100986	15082	NA	NA	NA	NA	NA	NA	NA
31207	5	4067682	4067682	G	GTGTGTGTGTT	INS	TRUE	intron	Akap9	100986	15082	NA	NA	NA	NA	NA	NA	NA
31207	5	4071008	4071008	C	CCA	INS	TRUE	intron	Akap9	100986	15082	NA	NA	NA	NA	NA	NA	NA
31188	5	147335003	147335003	T	TTG	INS	TRUE	intron	Flt3	14255	18639	NA	NA	NA	NA	NA	NA	NA
31204	6	17492975	17492975	G	GAGAGAA	INS	TRUE	intron	Met	17295	18886	NA	NA	NA	NA	NA	NA	NA
31187	6	17501186	17501186	G	GGAAGCA	INS	TRUE	intron	Met	17295	18886	NA	NA	NA	NA	NA	NA	NA
31187	6	17516483	17516487	AACGA	ACTGG	RPL	TRUE	intron	Met	17295	18886	NA	NA	NA	NA	NA	NA	NA
31187	6	17523832	17523836	GTTTA	G	DEL	TRUE	intron	Met	17295	18886	NA	NA	NA	NA	NA	NA	NA
31204	6	17525988	17525988	A	AGGGGG	INS	FALSE	intron	Met	17295	18886	NA	NA	NA	NA	NA	NA	NA
31187	6	17528973	17528975	AAG	A	DEL	TRUE	intron	Met	17295	18886	NA	NA	NA	NA	NA	NA	NA
31207	6	17541562	17541562	T	TA	INS	TRUE	intron	Met	17295	18887	NA	NA	NA	NA	NA	NA	NA
31187	6	17553027	17553033	CATGTGT	C	DEL	TRUE	intron	Met	17295	18887	NA	NA	NA	NA	NA	NA	NA
31204	6	17553027	17553033	CATGTGT	C	DEL	TRUE	intron	Met	17295	18887	NA	NA	NA	NA	NA	NA	NA
31218	6	83189778	83189778	A	AGCGGGC	INS	TRUE	intron	Dctn1	13191	19623	NA	NA	NA	NA	NA	NA	NA
56151	6	93754921	93754923	CCT	C	DEL	TRUE	intron	Magi1	14924	21389	NA	NA	NA	NA	NA	NA	NA
31239	6	119743483	119743484	TA	T	DEL	FALSE	intron	Erc1	111173	21605	NA	NA	NA	NA	NA	NA	NA
31204	6	145231851	145231851	T	TA	INS	TRUE	intron	Kras	16653	22107	NA	NA	NA	NA	NA	NA	NA
31188	7	35121114	35121120	CACTCAG	CCCCAC	RPL	TRUE	threeUTR	Cebpa	12606	22787	NA	NA	NA	NA	NA	NA	NA
56146	8	33317695	33317704	CTTTCAGATT	CAGA	RPL	TRUE	intron	Wrn	22427	28968	NA	NA	NA	NA	NA	NA	NA
31186	8	33342870	33342882	AAATTTTTTTAAA	ATG	RPL	TRUE	intron	Wrn	22427	28968	NA	NA	NA	NA	NA	NA	NA
31187	8	71680574	71680577	GTTA	GCGG	RPL	TRUE	intron	Jak3	16453	27824	NA	NA	NA	NA	NA	NA	NA
31231	8	71680574	71680577	GTTA	GAGG	RPL	TRUE	intron	Jak3	16453	27824	NA	NA	NA	NA	NA	NA	NA
31211	8	71682396	71682407	CATCGGAACTGC	CTT	RPL	TRUE	coding	Jak3	16453	27824	nonsynonymous	13	05:08:00	CATCGGAACTGC	CTT	HRNC	L
31206	8	88721475	88721475	A	AAAG	INS	TRUE	intron	Cyld	74256	28061	NA	NA	NA	NA	NA	NA	NA
31192	8	88733213	88733213	T	TAATTC	INS	TRUE	intron	Cyld	74256	28061	NA	NA	NA	NA	NA	NA	NA
